# Supplementary material for: The Impact of Milk Fat Globule Membrane with Exercise on Age-Related Degeneration of Neuromuscular Junctions
Source: Nutrients. 2021 Jul 5;13(7):2310. doi: 10.3390/nu13072310 (PMC8308682; doi:10.3390/nu13072310)
Supplement: Supplementary file 1 [file nutrients-13-02310-s001.zip]

Archive with 1 entries (1 files):
- nutrients-1248120-supplementary.pdf
